# Supplementary material for: Integrated On-Chip 3D Vascular Network Culture under Hypoxia
Source: Micromachines (Basel). 2020 Apr 30;11(5):475. doi: 10.3390/mi11050475 (PMC7281659; doi:10.3390/mi11050475)
Supplement: Supplementary file 1 [file micromachines-11-00475-s001.zip]

Archive with 3 entries (2 files):
- micromachines-765381-supplementary-final/
- micromachines-765381-supplementary-final/Hypo3D_suppfig1_Schematic process.ai
- micromachines-765381-supplementary-final/micromachines-765381-Supplementary Materials.docx
